# Supplementary material for: Determination of Band Structure of Naturally Occurring Goethite with Al Substitution: A Case Study of Zhushan Iron Zone
Source: Materials (Basel). 2022 Feb 16;15(4):1465. doi: 10.3390/ma15041465 (PMC8875212; doi:10.3390/ma15041465)
Supplement: Supplementary file 1 [file materials-15-01465-s001.zip]

Archive with 1 entries (1 files):
- materials-1590814-supplementary.pdf
